# Supplementary material for: Extracellular ATP Contributes to Barrier Function and Inflammation in Atopic Dermatitis: Potential for Topical Treatment of Atopic Dermatitis by Targeting Extracellular ATP
Source: Int J Mol Sci. 2024 Nov 15;25(22):12294. doi: 10.3390/ijms252212294 (PMC11595171; doi:10.3390/ijms252212294)
Supplement: Supplementary file 1 [file ijms-25-12294-s001.zip]

Archive with 1 entries (1 files):
- ijms-3311616-supplementary.pdf
